# Supplementary material for: Databases of ligand-binding pockets and protein-ligand interactions
Source: Comput Struct Biotechnol J. 2024 Mar 24;23:1320–38. doi: 10.1016/j.csbj.2024.03.015 (PMC10997877; doi:10.1016/j.csbj.2024.03.015)
Supplement: MMC 1 — "Table S1: Pocket-Finding Methods". [file mmc1.xlsx]

## Sheet: Sheet1
Name	Year(s)	Method type	Availability	Paper(s)
LIGSITE	1997, 2006	consensus	code	LIGSITE	LIGSITEcsc
MetaPocket	2009, 2011	consensus		MetaPocket	MetaPocket2.0
Capra & Singh conservation	2007	conservation	code	link
Conseq	2004	conservation		link
FTMap	2009, 2012, 2015	energy	server	v2009	v2012	v2015
GRID	1985, 1989, 1993	energy		v1985	v1989	v1993
Q-SiteFinder	2005	energy		link
CASTp	1998, 2003, 2006, 2018	geometric	database	CAST (1998)	CASTp (2003)	CASTp (2006)	CASTp (2018)
CAVITY	2013, 2016, 2018, 2023	geometric	database	CAVITY	CAVITY review chapter	CavityPlus webserver	CavityPlus v2022
CB-Dock	2014, 2020, 2022	geometric	server	CurPocket	CB-DOCK	CB-DOCK2
DoGSiteScorer	2010, 2012, 2023	geometric		DoGSite	DoGSiteScorer JCIM	DoGSiteScorer bioinformatics	DoGSite3
Fpocket	2009, 2010, 2022	geometric	code	fpocket	fpocket online	fpocketweb
Kuntz et al	1982	geometric		link
LigandFit	2003	geometric		link
MolDock	2006	geometric		link
SiteFerret	2023	geometric		link
SiteMap	2007, 2009	geometric		2007	2009
SURFNET-ConfSurf	1995, 2005	geometric		SURFNET	SURFNET-ConSurf
HoTS	2022	machine learning - sequence	code	link
LMetalSite	2022	machine learning - sequence	code	link
MFR-DTA	2023	machine learning - sequence		link
DeepPocket	2022	machine learning - structure		link
DeepSite	2017	machine learning - structure		link
DeepSurf	2021	machine learning - structure		link
EQUIBIND	2022	machine learning - structure		link
GeoBind	2023	machine learning - structure		link
GraphPLBR	2023	machine learning - structure		link
MaSIF	2020, 2021	machine learning - structure		MaSIF	dMaSIF
PocketMiner	2023	machine learning - structure	code	link
PointSite	2022	machine learning - structure		link
PRANK	2015, 2018, 2019, 2022	machine learning - structure	server	PRANK	P2RANK	PrankWeb	PrankWeb3
3DLigandSite	2010, 2022	template		v2010	v2022
COACH	2013, 2018	template	server	COACH	COACH-D
COFACTOR	2012, 2017	template	server	COFACTOR algorithm	COFACTOR webserver	webserver v2017
eFindSite	2008, 2009, 2013, 2014	template		FINDSITE	FINDSITE briefing	eFindSite v2013	eFindSite v2014
Aloy et al	2001			link
APROPOS	1996			link
AutoLigand	2008			link
AutoSite	2016			link
BindWeb	2020, 2022			DELIA (2020)	BindWeb (2022)
BiRDS	2022			link
BiteNet	2020			link
bSiteFinder	2016			link
CAT-Site	2022			link
CavBase	2002, 2014			v2002	v2014
CAVIAR	2021			link
CHARMM-GUI LBS Finder & Refiner	2021, 2023			v2021	v2023
ConCavity	2009			link
ConFunc	2008			link
CriticalFinder	2017			link
CryptoSite	2016			link
DeepCSeqSite	2019			link
DeepDrug3D	2019			link
Deng et al	2004			link
DEPTH	2011, 2013			v2011	v2013
DISCERN	2010			link
DNAgenie	2021			link
dPredGB	2012			link
DrugSite	2004			link
dSPRINT	2021			link
Estrada et al	2012			link
FMO-RESP	2013			link
Fragment Hotspot Maps	2016			link
FTSite	2012			link
FunFHMMer	2015			link
FunFOLD	2011, 2013, 2021			FunFOLD	FunFOLD2	FunFOLD3
Fuzzy Oil Drop model	2007, 2011, 2014, 2020			2007	2011	2014	2020
G-LoSA	2016, 2017			2016	2017
GalaxySite	2014			link
GASS	2015, 2017			GASS	GASS-WEB
Ghecom	2010, 2019			v2010	v2019
Graphsite	2021			link
GRaSP	2020, 2022			GRaSP	GRaSP-web
Hu et al	2020			link
I-LBR	2020			link
ISMBLab-LIG	2016			link
Jacob et al	2008			link
Jiang et al	2019			link
Kalasanty	2020			link
Kokubo et al	2013			link
KVFinder	2014, 2020, 2021, 2023			KVFinder	ParKVFinder	pyKVFinder	KVFinder-web
L1pred	2012			link
LBias	2017			link
LIBRA-WA	2018			bioalgorithms	bioinformatics
LigandDSES	2016			link
LigandRFs	2014			link
LigDig	2015			link
LISE	2013			link
MCSVMBs	2016			link
McVol	2010			link
MetaDBSite	2011			link
mFASD	2015			link
Morita et al	2008			link
MSPocket	2011			link
Multi-RELIEF	2008			link
Nguyen et al	2021			link
nSITEpred	2012			link
Oh et al	2009			link
OSML	2015			link
PASS	2000			link
POCASA	2010			link
POCKET	1992			link
pocket-finder	1997			link
PocketDepth	2008			link
PocketFinder	2005			link
PocketPicker	2007			link
PPD	2018			link
ProBiS	2022			link
ProGolem	2012			link
PUResNet	2021			link
ROBBY	2017			link
SCREEN	2006			link
SITEHOUND	2009			SITEHOUND	SITEHOUND-web
SplitPocket	2009			link
Sugita et al	2020			link
TargetS	2013			link
Tsujikawa et al	2016			link
Tuzmen et al	2011			link
VICE	2010			link
VISM-CFA	2015			link
VOIDOO	1994			link
Wang et al	2021			link
webPDBinder	2013			link
Xie & Bourne	2009			link
Yamaguchi et al	2022			link
You et al	2022			link
Zheng	2021			link
Zincbindpredict	2021			link
ΔF-CRF	2015			link
