# Supplementary material for: Databases of ligand-binding pockets and protein-ligand interactions
Source: Comput Struct Biotechnol J. 2024 Mar 24;23:1320–38. doi: 10.1016/j.csbj.2024.03.015 (PMC10997877; doi:10.1016/j.csbj.2024.03.015)
Supplement: MMC 2 — - "Table S2: Pocket and Interaction Databases". [file mmc2.xlsx]

## Sheet: Sheet1
Name	Pocket database	Pocket db subcategory	Pocket db subsubcategory	Interaction database	Interaction db subcategory	Interaction db subsubcategory	Year created	Last updated	Short description	URL	Website available	Browsable website available	Download available	Download format	API available	Size	Known binding sites	Known binding site source	Predicted binding sites	Predicted binding site method	Binding affinity information	Citations	Paper(s)
AffinDB	no	N/A	N/A	yes	Unavailable	N/A	2006	2006	binding affinity	https://agklebe.pharmazie.uni-marburg.de/affinity/index.php	no	no	no	N/A	no	-	yes	PDB	no	N/A	yes (all)	>100	link
AroCageDB	yes	For particular applications	Particular mode of binding	yes	Pocket database	N/A	2021	2021	aromatic-cage binding pockets	https://drug-discovery.vm.uni-freiburg.de/arocagedb/	yes	yes	yes	PDBs	no	1636 complexes, 487 proteins, 818 small molecule ligands, 72 peptide ligands, 154 organisms	yes	PDB	no	N/A	no	<=10	link
ASD	yes	For particular applications	Particular mode of binding	yes	Pocket database	N/A	2011	2023	allosteric binding sites	https://mdl.shsmu.edu.cn/ASD/	yes	yes	yes	TSV	no	2422 proteins, 100320 ligands, 109050 interactions, 66589 potential sites, 3102 sites in complexes	yes	PDB and literature	yes	AllositePro	no	>400	v1	v2	v3	v4	v5	reviewing chapter
BIND	no	N/A	N/A	yes	Interaction network	N/A	2000	2006	biomolecular interactions between proteins, DNA, RNA, ligands (not just protein-ligand)	http://bind.ca/	yes	no	yes	XMLs	no	-	yes	PDB and literature	no	N/A	no	>3400	v1	v2	v3	v4	correspondence	response to correspondence	data revival
Binding MOAD	yes	Extracting known pockets	Biologically-relevant only	yes	Pocket database	N/A	2005	2023	protein-ligand complexes	http://www.bindingmoad.org/	yes	yes	yes	PDBs	no	41409 complex structures, 20387 ligands, 11058 families	yes	PDB	no	N/A	yes (some)	>600	v2005	v2008	v2015	v2019	v2023 (final)
BindingDB	no	N/A	N/A	yes	Binding affinity	N/A	2001	2024	binding affinity	https://www.bindingdb.org/rwd/bind/index.jsp	yes	yes	yes	TSV	yes	1200000 compounds, 9200 targets, 2800000 bioactivity datapoints	yes	PDB and literature	no	N/A	yes (all)	>3200	v2001	v2002	v2007	v2015
BioLiP	yes	Extracting known pockets	Biologically-relevant only	yes	Pocket database	N/A	2013	2024	biologically-relevant protein-ligand interactions	https://seq2fun.dcmb.med.umich.edu//BioLiP/index.cgi	yes	yes	yes	TSV	yes	836862 entries, 836862 entries with binding affinity, 433087 targets	yes	PDB	no	N/A	yes (some)	>600	v1	v2
CASF	yes	Extracting known pockets	Docking benchmark	yes	Pocket database	N/A	2007	2016	benchmark for docking scoring functions	http://www.pdbbind.org.cn/casf.php	yes	no	yes	PDBs + MOL2s	no	285 complexes	yes	see pdbbind	no	N/A	yes (all)	>1300	CASF-2007	CASF-2013 (I)	CASF-2013 (II)	CASF-2016
CASTp	yes	Predicting novel pockets	Whole PDB	no	N/A	N/A	2003	2018	computed cavities/pockets on proteins	https://sts.bioe.uic.edu/castp/	yes	yes	no	N/A	no	-	yes	UniProt	predicted binding sites?	alpha shapes	no	>4100	v1	v2	v3
CaviDB	yes	Predicting novel pockets	Whole human proteome	no	N/A	N/A	2022	2022	computed cavities/pockets on proteins	https://www.cavidb.org/	yes	yes	no	N/A	no	927773 proteins, 36136869 cavities	no	N/A	yes	fpocket	no	<=10	link
CavitySpace	yes	Predicting novel pockets	Whole human proteome	no	N/A	N/A	2022	2022	computed cavities/pockets on proteins	http://www.pkumdl.cn:8000/cavityspace/	yes	yes	yes	PDBs	no	25776 structures	no	N/A	yes	CAVITY	no	>10	link
ChEMBL	no	N/A	N/A	yes	Compound knowledge base	N/A	2009	2023	chemical compound bioactivity data	https://www.ebi.ac.uk/chembl/	yes	yes	yes	SQL	yes	15398 targets, 2399743 compounds, 20334684 bioactivity datapoints	yes	literature	yes	see "how can I find the binding site of my compound?"	yes (some)	>8500	v2012	v2014	v2017	v2019	v2023
CREDO	yes	Unavailable	N/A	yes	Unavailable	N/A	2009	2013	protein-ligand interactions	http://www-cryst.bioc.cam.ac.uk/credo	no	no	no	N/A	no	-	yes	PDB	no	N/A	yes (some)	>100	v2009	v2013
dbHDPLS	no	N/A	N/A	yes	For particular applications	Drug- and disease-relevance	2018	2018	protein-ligand complexes related to human disease	https://www.dlearningapp.com/web/dbDPLS/index.php	yes	no	yes	Excel	no	8833 entries	yes	PDB	no	N/A	yes (some)	<=10	link
DeepCholesterol	yes	For particular applications	Particular ligands	yes	Pocket database	N/A	2018	2018	cholesterol binding sites on membrane proteins	https://deepcholesterol.soton.ac.uk/	yes	yes	no	N/A	no	397 structures	no	N/A	yes	AutoDock Vina	yes (all)	>10	link
DisBind	yes	Unavailable	N/A	no	N/A	N/A	2016	2016	binding sites in intrinsically disordered proteins	http://biophy.dzu.edu.cn/DisBind/	no	no	no	N/A	no	-	yes	PDB and UniProt	no	N/A	no	>10	link
DrugBank	no	N/A	N/A	yes	Compound knowledge base	N/A	2006	2024	drug and target information	https://go.drugbank.com/	yes	yes	yes	XML	yes	16579 drugs, 19448 drug-target associations, 4947 targets	yes	literature	no	N/A	no	>17000	all papers linked here
DTC	no	N/A	N/A	yes	Binding affinity	N/A	2017	2019	drug-target interactions	https://drugtargetcommons.fimm.fi/	yes	yes	yes	CSV	yes	1746997 compounds, 13023 targets, 14820874 bioactivity datapoints	yes	other dbs (ChEMBL, DisGeNET etc)	no	N/A	yes (some)	>100	v2017	v2018
eF-site	yes	Extracting known pockets	Whole PDB	no	N/A	N/A	2001	2024	molecular surfaces and electrostatic potentials of protein functional sites	https://pdbj.org/eF-site/	yes	yes	no	N/A	no	1142303 entries	yes	literature and other dbs (e.g. CSA, prosite)	no	N/A	no	>500	v2001	v2003	v2004
eModel-BDB	yes	Predicting novel pockets	Known binding affinity	yes	Pocket database	N/A	2018	2018	comparative structure models of interactions found in BindingDB	https://brylinski.org/emodel-bdb-0	yes	yes	yes	PDBs	no	200005 comparative models, 1391403 bioactivity datapoints	yes	BindingDB + PDB	yes	BindingDB + eFindSite	yes	<=10	link
FireDB	yes	Extracting known pockets	Biologically-relevant only	yes	Pocket database	N/A	2007	2020	functional sites and biologically relevant ligand binding sites	https://firedb.bioinfo.cnio.es/Php/FireDB.php	yes	yes	yes	SQL	yes	440480 chains, 33124 compounds	yes	PDB	no	N/A	no	>10	v2007	v2014
G2P portal	yes	Protein knowledge base	N/A	no	N/A	N/A	2023	2023	Linking genetic variants to sequence and structure annotations	https://g2p.broadinstitute.org/	yes	yes	no	N/A	yes	20292 genes, 58865 protein structures, 20003133 genetic variants	yes	UniProt	no	N/A	no	<=10	link
GtoPdb	no	N/A	N/A	yes	For particular applications	Drug- and disease-relevance	2014	2023	pharmalogical targets and their ligand interactions	https://www.guidetopharmacology.org/	yes	yes	yes	CSV	yes	3056 targets, 12344 ligands	no	N/A	no	N/A	yes (some)	>7000	v2014	v2013 overview	v2013 enzymes	v2015 overview	v2015 transporters	v2015 enzymes	v2016	v2017 overview	v2017 enzymes	v2018 overview	v2019	v2020	v2021	v2022	v2023
Het-PDB Navi	yes	Extracting known pockets	Whole PDB	yes	Pocket database	N/A	2004	2024	protein-small molecule interactions in PDB	https://hetpdbnavi.nagahama-i-bio.ac.jp/	yes	yes	no	N/A	no	214121 PDB entries, 40983 heteroatoms	yes	PDB	no	N/A	no	>10	link
HProteome-BSite	yes	Predicting novel pockets	Whole human proteome	yes	Pocket database	N/A	2023	2023	predicted binding sites on AF2 structures of human proteome	https://galaxy.seoklab.org/hproteome-bsite/database/	yes	yes	yes	PDBs	no	16554 proteins, 687257 interactions, 24691 ligands	no	N/A	yes	GalaxySite	no	<=10	link
IBIS	yes	Unavailable	N/A	yes	Unavailable	N/A	2010	2012	biomolecular interactions between proteins, DNA, RNA, ligands (not just protein-ligand)	https://www.ncbi.nlm.nih.gov/Structure/ibis/ibis.cgi	no	no	no	N/A	no	-	yes	MMDB/PDB	no	N/A	no	>100	2010	2012
IntAct	no	N/A	N/A	yes	Interaction network	N/A	2004	2024	biomolecular interactions between proteins, DNA, RNA, ligands (not just protein-ligand)	https://www.ebi.ac.uk/intact/home	yes	yes	yes	TSV	yes	1293508 interactions, 123083 proteins, 134556 interactors (protein, ligand, nucleic acid)	yes	literature or data depositions -- experimentally determined with assay type provided	no	N/A	no	>4900	v2004	v2010	v2012	v2014
Integrity	no	N/A	N/A	yes	Unavailable	N/A	?	?	drug knowledgebase -- targets, diseases, clinical phases	http://integrity.thomson-pharma.com	no	no	no	N/A	no	-	no	N/A	no	N/A	no	<=10	n/a	application paper
InterPro	yes	Protein knowledge base	N/A	no	N/A	N/A	1999	2024	protein knowledge -- sequence classification, domains, conserved sites, functional analysis	https://www.ebi.ac.uk/interpro/	yes	yes	yes	XML	yes	250322721 UniProt entries, 202576 PDB entries	yes	PDB and literature	yes	InterProScan (sequence fingerprints and HMMs)	no	>13500	v2001	v2000	v2002	v2003	v2005	v2005	v2007	v2008	v2009	v2011	v2011	v2015	v2017	v2019	v2020	v2022
KLIFS	yes	For particular applications	Particular targets	yes	Pocket database	N/A	2014	2024	kinase interactions with targets	https://klifs.net/	yes	yes	yes	PDBs	yes	324 kinases, 6596 PDB structures, 4113 ligands	yes	PDB, sequence alignment, ChEMBL	no	N/A	yes (some)	>400	v2014	v2016	v2021
LigASite	yes	Unavailable	N/A	yes	Unavailable	N/A	2007	?	biologically-relevant binding sites where both apo and holo experimental structures available	http://ligasite.org/index.php?apo=2yxf	no	no	no	N/A	no	-	yes	PDB	no	N/A	no	>100	link
LigBase	yes	Extracting known pockets	Whole PDB	yes	Pocket database	N/A	2002	2003	aligned ligand binding sites	https://modbase.compbio.ucsf.edu/ligbase/	yes	yes	no	N/A	no	14000 PDB structures, 79869 entries	yes	PDB	yes	comparative structure alignment	no	>10	link
LPDB	yes	Unavailable	N/A	yes	Unavailable	N/A	2001	?	protein-ligand complexes annotated with binding affinity and other info to train docking scoring functions	http://lpdb.scripps.edu/	no	no	no	N/A	no	-	yes	PDB	no	N/A	yes	>100	link
MATADOR	yes	Unavailable	N/A	yes	Unavailable	N/A	2008	?	subset of supertarget with manual annotation of binding information and indirect interactions of drug-target relationships	http://matador.embl.de/	no	no	no	N/A	no	-	yes	literature and other dbs	no	N/A	yes (some)	>600	link
MbPA	yes	For particular applications	Particular ligands	yes	Pocket database	N/A	2023	2023	metal-binding proteins	http://bioinfor.imu.edu.cn/mbpa/#/	yes	yes	yes	CSV	yes	106373 entries, 440187 sites, 54 metals, 8169 species	yes	PDB, SwissProt	yes	pDomTHREADER, GenTHREADER, sequence similarity, homology modeling	no	<=10	link
MDB	yes	Unavailable	N/A	yes	Unavailable	N/A	1998	2002?	metal-binding proteins	http://metallo.scripps.edu/	no	no	no	N/A	no	-	yes	PDB	no	N/A	no	>300	link
MeDBA	no	N/A	N/A	yes	For particular applications	Particular ligands	2020	2022	metalloenzymes and their interactions	https://medba.ddtmlab.org/	yes	yes	no	N/A	no	82540 metalloenzymes, 50892 metalloenzyme structures, 431014 ligands	yes	PDB	yes	MeCOM	no	>10	MeLAD	MeDBA
MetalPDB	yes	For particular applications	Particular ligands	yes	Pocket database	N/A	2013	2023	metal-binding proteins	https://metalpdb.cerm.unifi.it/	yes	yes	yes	XML	yes	71209 structures, 386153 sites	yes	PDB	yes	sequence conservation	no	>300	v2013	v2018
MIPS	no	N/A	N/A	yes	For particular applications	Particular ligands	2009	2024	metal-binding proteins	http://dicsoft2.physics.iisc.ac.in/mips/	yes	yes	no	N/A	no	48865 PDB entries	yes	PDB	no	N/A	no	>10	link
MSDsite	yes	Unavailable	N/A	yes	Unavailable	N/A	2004	?	ligand binding sites in PDB	http://www.ebi.ac.uk/msd-srv/msdsite	no	no	no	N/A	no	-	yes	PDB	no	N/A	no	>100	link
ONRLDB	no	N/A	N/A	yes	Unavailable	N/A	2015	?	ligands targeting orphan nuclear receptors	http://www.onrldb.org/	no	no	no	N/A	no	-	no	N/A	no	N/A	yes (all)	>10	link
PDB-Ligand	yes	Unavailable	N/A	yes	Unavailable	N/A	2004	2005?	protein-ligand interactions in the PDB	http://www.idrtech.com/PDB-Ligand/	no	no	no	N/A	no	-	yes	PDB	no	N/A	no	>10	link
PDBbind	no	N/A	N/A	yes	Binding affinity	N/A	2004	2024	binding affinity	http://www.pdbbind.org.cn/	yes	yes	yes	PDBs + MOL2s	no	22920 protein-ligand complex entries	yes	PDB and literature	no	N/A	yes (all)	>2400	v2004	v2005	v2015	v2017
pdbFun	yes	Unavailable	N/A	yes	Unavailable	N/A	2005	2005?	annotations of binding sites within the pdb	http://pdbfun.uniroma2.it/	no	no	no	N/A	no	-	yes	PDB	no	N/A	no	>10	link
PDBSite	yes	Extracting known pockets	Whole PDB	yes	Pocket database	N/A	2000	2014	structurally and functionally annotated protein active sites -- PTMs, small molecule binding, DNA/RNA bidning, catalytic sites	http://wwwmgs.bionet.nsc.ru/mgs/gnw/pdbsite/	yes	yes	no	N/A	no	370195 sites	yes	PDB	no	N/A	no	>100	v2000	v2004	v2005 (main)	v2006
PDBSpheres	yes	Extracting known pockets	Whole PDB	no	N/A	N/A	2022	2022	ligand binding regions in PDB	https://github.com/LLNL/PDBspheres	yes	no	yes	TXTs	no	2000000 sites	yes	PDB	no	N/A	no	<=10	link
PDBsum	yes	Extracting known pockets	Whole PDB	yes	Pocket database	N/A	1997	2023	annotations and pictorial representations of the PDB and human proteome	https://www.ebi.ac.uk/thornton-srv/databases/pdbsum/	yes	yes	yes	TXT	no	206449 entries	yes	PDB	no	N/A	no	>4000	v1997	v2001	v2005	v2009	v2014	v2018	v2021
PDID	yes	For particular applications	Drug- and disease-relevance	yes	Pocket database	N/A	2014	2015	experimental and putative protein-drug interactions across the human proteome	http://biomine.cs.vcu.edu/servers/PDID/index.php	yes	yes	yes	SQL	no	51 drugs, 3746 proteins, 9652 structures	yes	PDB, DrugBank, BindingDB	yes	eFindSite, SMAP, ILbind	no	>10	2016	2019 chapter
PDSP Ki	no	N/A	N/A	yes	Binding affinity	N/A	1999	2021	binding affinities for GPCRs, transporters, ion channels	https://pdsp.unc.edu/databases/kidb.php	yes	yes	yes	CSV	no	97718 bioactivity datapoints	no	N/A	no	N/A	yes (all)	>400	link
PDTD	yes	Unavailable	N/A	yes	Unavailable	N/A	2008	2008?	drug-target interactions	http://www.dddc.ac.cn/pdtd/	no	no	no	N/A	no	-	yes	PDB	no	N/A	no	>300	link
Pharos	yes	For particular applications	Drug- and disease-relevance	yes	Pocket database	N/A	2016	2023	integrated resource for human proteome -- disease, ligand, visualization, target info	https://pharos.nih.gov/	yes	yes	yes	CSV	yes	20412 targets, 13953 diseases, 355932 ligands	yes	PROSITE, literature, PDB, other dbs	no	N/A	yes (some)	>300	v2017	v2020	v2021	v2023
PLBD	no	N/A	N/A	yes	Binding affinity	N/A	2021	2024	thermodynamic and kinetic data describing protein-ligand interactions	https://plbd.org/db/	yes	yes	yes	CSV	no	127 structures, 36 proteins, 585 compounds	no	N/A	no	N/A	yes (all)	<=10	link
PLIC	yes	Unavailable	N/A	yes	Unavailable	N/A	2014	?	protein-ligand binding interactions and clusters	http://proline.biochem.iisc.ernet.in/PLIC	no	no	no	N/A	no	-	yes	PDB	no	N/A	yes (some)	>10	link
PLID	yes	Unavailable	N/A	yes	Unavailable	N/A	2008	?	protein-ligand binding interactions and physicochemical properties	http://203.199.182.73/gnsmmg/databases/plid/	no	no	no	N/A	no	-	yes	PDB	no	N/A	no	>10	link
PocketDB	yes	Unavailable	N/A	no	N/A	N/A	2018	?	small molecule binding pockets	http://proline.biochem.iisc.ernet.in/PocketDB/	no	no	no	N/A	no	-	yes	PDB	yes	SiteHound, PocketDepth, Fpocket	no	>10	link
Pocketome	yes	Unavailable	N/A	no	N/A	N/A	2012	?	druggable binding sites on curated set of proteins relevant to drug discovery	http://www.pocketome.org/	no	no	no	N/A	no	-	yes	PDB + siteFinder	no	N/A	no	>200	v2009	v2012
PocketQuery	yes	Predicting novel pockets	Whole PDB	no	N/A	N/A	2011	2017	druggable PPI interfaces	http://pocketquery.csb.pitt.edu/	yes	yes	no	N/A	no	over 10000 sites	no	N/A	yes	this	no	>100	NAR	Bioinformatics
PrankWeb3	yes	Predicting novel pockets	Whole human proteome	no	N/A	N/A	2019	2022	ligand binding site predictions	https://prankweb.cz/	yes	yes	yes	CSVs	yes	548249 structures	yes	PDB	yes	P2RANK	no	>500	PRANK	P2RANK	PrankWeb	PrankWeb3
PRDB	yes	Unavailable	N/A	no	N/A	N/A	2010	2010	geometries and other information for protein relations	N/A	no	no	no	N/A	no	-	yes	PDB	no	N/A	no	<=10	link
PRECISE	yes	Unavailable	N/A	yes	Unavailable	N/A	2005	?	interactions between enzyme residues and ligands	http://precise.bu.edu/	no	no	no	N/A	no	-	yes	PDB	yes	solvent mapping	no	>10	v2005	v2006
PrePCI	yes	Predicting novel pockets	Whole human proteome	yes	Pocket database	N/A	2023	2023	predicted protein-compound interactions	https://honiglab.c2b2.columbia.edu/prepci.html	yes	yes	no	N/A	no	19797 proteins, 7000000 compounds	yes	PDB, PubChem	yes	PrePCI	no	<=10	https://onlinelibrary.wiley.com/doi/epdf/10.1002/pro.4594?saml_referrer
ProBiS-Dock	yes	Extracting known pockets	Docking benchmark	yes	Pocket database	N/A	2021	2021	ligand binding sites for docking and inverse docking	http://probis-dock-database.insilab.org/	yes	yes	yes	PDBs	no	1406999 sites, 91024 protein chains	yes	PDB	yes	ProBiS method	no	>10	link
ProBiS-Fold	yes	Predicting novel pockets	Whole human proteome	yes	Pocket database	N/A	2022	2022	ligand binding site annotations in alphafold structures	http://probis-fold.insilab.org/	yes	yes	yes	TXTs	no	172410 sites	no	N/A	yes	ProBiS method	no	<=10	link
PROCARB	yes	Extracting known pockets	Particular ligands	yes	Pocket database	N/A	2008	2016	carbohydrate-binding protein structures	https://www.procarb.org/procarbdb/	yes	no	yes	TSVs	no	604 redundant complexes, 170 nonredundant complexes	yes	PDB	yes	homology modeling	no	>10	link
PROCOGNATE	yes	Unavailable	N/A	yes	Unavailable	N/A	2006	2008?	mapping cognate substrates to enzymes	http://www.ebi.ac.uk/ thornton-srv/databases/procognate/	no	no	no	N/A	no	-	yes	PDB	no	N/A	no	>10	v2006	v2008	v2010
PROMISCUOUS	no	N/A	N/A	yes	For particular applications	Drug- and disease-relevance	2011	2020	protein-protein and protein-drug interactions with side effect info	https://bioinf-applied.charite.de/promiscuous2/index.php	yes	yes	yes	CSV	no	991805 compounds, 9430 targets, 2727520 drug-target interactions	no	N/A	no	N/A	yes (some)	>200	PROMISCUOUS	PROMISCUOUS 2.0
PSC	yes	Unavailable	N/A	no	N/A	N/A	2012	2012?	protein functional surfaces	http://pocket.uchicago.edu/psc/	no	no	no	N/A	no	-	yes	PDB	no	N/A	no	>10	PNAS	NAR
PSCDB	no	N/A	N/A	yes	For particular applications	Particular mode of binding	2011	2012	proteins with structural change upon ligand binding	https://togodb.biosciencedbc.jp/togodb/view/pscdb#en	yes	yes	yes	CSV	no	1084 entries	yes	PDB	no	N/A	no	>100	v2011	v2012	v2022
Q-BioLiP	yes	Extracting known pockets	Biologically-relevant only	yes	Pocket database	N/A	2023	2024	biologically relevant and irrelevant protein-ligand interactions plus quaternary structure	https://yanglab.qd.sdu.edu.cn/Q-BioLiP/	yes	yes	yes	PDBs	no	2764980 entries, 960905 biologically-relevant interactions, 210000 PDB structures	yes	PDB	no	N/A	yes (all)	<=10	link
Relibase	yes	Unavailable	N/A	yes	Unavailable	N/A	1996	2018	protein-ligand complexes	http://relibase.ebi.ac.uk/	no	no	no	N/A	no	-	yes	PDB	no	N/A	no	>800	v1998	v2002	v2003	v2003 application	retirement
sc-PDB	yes	Extracting known pockets	Whole PDB	yes	Pocket database	N/A	2004	2017	druggable binding sites from pdb	http://bioinfo-pharma.u-strasbg.fr/scPDB/	yes	yes	yes	MOL2s	no	16034 entries, 4782 proteins, 6326 ligands	yes	PDB	no	N/A	no	>600	v2004	v2006	v2011	v2014
SIFTS	yes	Protein knowledge base	N/A	no	N/A	N/A	2002	2024	cross-reference between UniProt and PDBe -- incorporating sequence and structure annotations of proteins	https://www.ebi.ac.uk/pdbe/docs/sifts/	yes	no	yes	TSV	yes	215401 PDB entries, 64505 unique UniProtKB cross-references	yes	Pfam, InterPro, UniProt, GO	no	N/A	no	>400	v2013	v2019
SitesBase	yes	Unavailable	N/A	yes	Unavailable	N/A	2006	2007	ligand binding sites in PDB and all-to-all similarities	http://www.bioinformatics.leeds.ac.uk/sb	no	no	no	N/A	no	-	yes	PDB	no	N/A	no	>100	v2006	v2006 NAR	v2007
STITCH	no	N/A	N/A	yes	Interaction network	N/A	2008	2016	chemical-protein interactions	http://stitch.embl.de/	yes	yes	yes	TSV	yes	9643763 proteins, 2031 organisms	no	N/A	no	N/A	yes (some)	>3100	v1	v2	v3	v4	v5
SuperTarget	no	N/A	N/A	yes	Unavailable	N/A	2008	2012?	drug-related information, particularly drug-target interactions	http://bioinf-apache.charite.de/supertarget_v2/	no	no	no	N/A	no	-	no	N/A	no	N/A	yes (some)	>800	link	v2012
TDR targets	no	N/A	N/A	yes	Unavailable	N/A	2007	2020	information on tropical disease targets and compounds that interact with them	https://tdrtargets.org/	no	no	no	N/A	no	-	no	N/A	no	N/A	yes (some)	>500	v2008	v2012	v2020
TTD	yes	For particular applications	Drug- and disease-relevance	yes	Pocket database	N/A	2002	2024	potential disease targets and information about their druggability	https://db.idrblab.net/ttd/	yes	yes	yes	TSV	no	22431 structures, 3730 proteins	yes	PDB	no	N/A	yes (some)	>3400	v2002	v2010	v2012	v2014	v2016	v2018	v2020	v2022	v2023
UniProt	yes	Protein knowledge base	N/A	no	N/A	N/A	2003	2024	comprehensive resource for protein sequences and annotations	https://www.uniprot.org/	yes	yes	yes	XML	yes	250322721 UniProt KB entries, 570830 SwissProt entries, 1216961 binding sites, 217027 entries with binding sites, 176984 active sites, 105259 entries with active sites	yes	expert curation and literature	yes	sequence similarity	no	>36600	link to all papers	v2004	v2004 NAR	v2005	v2006	v2007	v2009	v2010	v2011	v2011 uniprotkb	v2013	v2014	v2015	v2016	v2017	v2018	v2019	v2021	v2023
ZincBind	yes	For particular applications	Particular ligands	yes	Pocket database	N/A	2019	2022	all zinc-binding sites in pdb	https://zincbind.net/	yes	yes	no	N/A	yes	19154 sites, 19103 PDB structures	yes	PDB	no	N/A	no	>10	link
